# Supplementary material for: A glycosylated lipooctapeptide promotes uptake and growth of Mycobacterium abscessus in the host
Source: Nat Commun. 2025 Apr 8;16:3326. doi: 10.1038/s41467-025-58455-5 (PMC11978893; doi:10.1038/s41467-025-58455-5)
Supplement: Supplementary file 3 — Data S1 [file 41467_2025_58455_MOESM3_ESM.xlsx]

## Sheet: a, orthologs
	Data S1 a : Genes involved in GPL production in M. smegmatis and their orthologs at two loci in M. abscessus
						M. smegmatis GPL locus			M. abscessus GPL loci
					Genbank ID	CP000480.1			CU458896.1
					RefSeq ID	NC_008596.1			NC_010397.1
	Function/color	Gene	Proposed function			GPL locus in Msmeg	Length: nt	Length: aa	1st GPL locus in Mabs	Length: nt	Length: aa	aa % identity	Coverage	2nd GPL locus in Mabs	Length: nt	Length: aa	% identity	Coverage
		mmpS4	Membrane associated. Interaction with Pks,			MSMEG_0380	420	139	MAB_4117c	417	138	78	99	MAB_4705c	411	136	57	97
		mmpl4a	Membrane associated.Interaction with Pks,			MSMEG_0381	2883	960	MAB_4116c	2880	959	78	99	MAB_4704c	2904	967	68	99
		mmpl4b	Membrane associated.Interaction with Pks,			MSMEG_0382	2985	994	MAB_4115c	2964	987	76	96	MAB_4703c	2847	948	62	96
		rmlA	Alpha-D-hexose-1-phosphate-thymidylyl-transferase (EC 2.7.7.24)			MSMEG_0384	867	288	MAB_4113	867	288	85	100	NP
		gtf3	Glycosyl transferase			MSMEG_0385	1257	418	MAB_4112c	1323	440	70	97	MAB_4694c	840	280	56	97
		rmlB/Tle	UDP-hexose 4-epimerase		/ Talose epimerase	MSMEG_0386	1134	377	MAB_4111c	1062	353	X		MAB_4699c	957	318	X
		rmt2	Rhamnose 2-O-methyltransferase			MSMEG_0387	735	244	MAB_4109c	693	230	72	64	MAB_4700c	768	255	X
		rmt4	Rhamnose 4-O-methyltransferase			MSMEG_0388	723	240	MAB_4108c	807	268	83	100	MAB_4696c	909	302	X
		gtf1	D-allo-threonine 6-deoxytalosyltransferase			MSMEG_0389	1269	422	MAB_4107c	1269	422	76	100	MAB_4695c	1185	394	59	91
		atf1	Integral membrane protein. 6-deoxytalose 3,4-O-acetyltransferase			MSMEG_0390	1083	360	MAB_4106c	1125	374	72	100	NP
		rmt3	Rhamnose 3-O-methyltransferase			MSMEG_0391	789	262	MAB_4105c	789	262	82	99	NP
		gtf2	L-alaninol rhamnosyltransferase			MSMEG_0392	1515	504	MAB_4104	1254	417	68	82	MAB_4695c	1185	394	57	75
		fmt	Fatty acid O-methyltransferase			MSMEG_0393	804	267	MAB_4103c	804	267	68	98	MAB_4696c	909	302	28	53
		mtbH	None			MSMEG_0399	231	76	MAB_4100c	231	76	90	97	MAB_4692c	249	82	80	98
		mps1	Non-ribosomal protein synthase. Biosynthesis of peptide core			MSMEG_0400/0401	10295	3431	MAB_4099c	10365	3454	69	100	MAB_4691c	24327	8018	55*	99
		mps2	Non-ribosomal protein synthase. Biosynthesis of peptide core			MSMEG_0402	7680	2559	MAB_4098c	7746	2581	72	100	MAB_4690c	8151	2716	59*	86
		gap	Integral membrane protein. Required for GPL export			MSMEG_0403	819	272	MAB_4097c	804	267	58	100	MAB_4697	789	262	39	100
		%: protein identity. X, non-significant sequence homology. NP, indicate Not Present at this locus. *indicates that the percentage of identity cannot be calculated accurately due to the important difference in protein size.
		The genes of the NRPS enzymes responsible for the biosynthesis of non-ribosomal peptides are highlighted orange.
		Genes function :
		Transport
		Glycosylation
		Methylation
		Acethylation
		NRPS

## Sheet: b, GPL locus Msmg
			Data S1 b: Genomic GPL loci in Msmeg

## Sheet: c, GPL locus 1 Mabs 
			Data S1 c: Mabs ATCC 1st GPL locus

## Sheet: d, GPL locus 2 Mabs 
		Data S1 d: Mabs ATCC 2nd GPL locus

## Sheet: e, BGC detail Msmg
			Data S1 e: GenBank annotation detail of genes present at the GPL biosynthetic gene cluster in Mycobacterium smegmatis. The genes of the NRPS enzymes responsible for the biosynthesis of non-ribosomal peptides are highlighted orange.
			Locus GPL in Mycobacterium smegmatis str. MC2 155
			CP000480.1
			Identifier	Name /Product	Length
					NT	AA
		1	MSMEG_0380	MmpS4 protein / putative transport protein	420	139
		2	MSMEG_0381	Mmp14a protein / putative transport protein	2883	960
		3	MSMEG_0382	putative transport protein	2985	994
		4	MSMEG_0383	conserved hypothetical protein	339	112
		5	MSMEG_0384	rfbA / glucose-1-phosphate thymidylyltransferase	867	288
		6	MSMEG_0385	putative glycosyl transferase	1257	418
		7	MSMEG_0386	NAD dependent epimerase/dehydratase family protein	1134	377
		8	MSMEG_0387	Rmt2 protein	735	244
		9	MSMEG_0388	Macrocin-O-methyltransferase	723	240
		10	MSMEG_0389	putative glycosyl transferase	1269	422
		11	MSMEG_0390	putative acyltransferase	1083	360
		12	MSMEG_0391	Rmt3 protein	789	262
		13	MSMEG_0392	putative glycosyl transferase	1515	504
		14	MSMEG_0393	Fmt protein	804	267
		15	MSMEG_0394	hypothetical protein	255	84
		16	MSMEG_0395	hypothetical protein	135	44
		17	MSMEG_0396	hypothetical protein	399	132
		18	MSMEG_0397	IS1096, tnpA protein	1323	440
		19	MSMEG_0398	IS1096, tnpR protein	702	233
		20	MSMEG_0399	conserved domain protein	231	76
		21	MSMEG_0400	peptide synthetase	7290	2429
		22	MSMEG_0401	putative non-ribosomal peptide synthase	3006	1001
		23	MSMEG_0402	linear gramicidin synthetase subunit D	7680	2559
		24	MSMEG_0403	integral membrane protein	819	272
		25	MSMEG_0404	sigma associated protein	411	136
		26	MSMEG_0405	extra cytoplasmic sigma factor	1176	391
			Locus 1, GPL Mycobacterium abscessus ATCC 19977
			CU458896.1
			Identifier	Name /Product	Length
					NT	AA
		1	MAB_4096c	Conserved hypothetical protein	801	266
		2	MAB_4097c	Conserved hypothetical protein	804	267
		3	MAB_4098c	Probable peptide synthetase NRP	7746	2581
		4	MAB_4099c	Probable non-ribosomal peptide synthetase	10365	3454
		5	MAB_4100c	MbtH-like protein	231	76
		6	MAB_4101	Hypothetical protein	246	81
		7	MAB_4102c	Hypothetical protein	246	81
		8	MAB_4103c	Probable methyltransferase	804	267
		9	MAB_4104	Putative glycosyltransferase GtfB	1254	417
		10	MAB_4105c	Methyltransferase MtfD	789	262
		11	MAB_4106c	Acetyltransferase	1125	374
		12	MAB_4107c	Glycosyltransferase GtfA	1269	422
		13	MAB_4108c	Methyltransferase MtfB	807	268
		14	MAB_4109c	Putative methyltransferase	693	230
		15	MAB_4110c	Probable acetyltransferase AtfA	1131	376
		16	MAB_4111c	Putative epimerase/dehydratase	1062	353
		17	MAB_4112c	Putative glycosyltransferase GtfA	1323	440
		18	MAB_4113	Glucose-1-phosphate thymidylyltransferase	867	288
		19	MAB_4114	Conserved hypothetical protein	339	112
		20	MAB_4115c	Putative membrane protein, MmpL	2964	987
		21	MAB_4116c	Putative membrane protein, MmpL	2880	959
		22	MAB_4117c	Putative membrane protein, MmpS family	417	138
			Locus 2, GPL Mycobacterium abscessus ATCC 19977
			CU458896.1
			Identifier	Name /Product	Length
					NT	AA
		1	MAB_4687	Putative transcriptional regulator, TetR family	663	220
		2	MAB_4688	Conserved hypothetical protein	444	147
		3	MAB_4689c	Conserved hypothetical protein	693	230
		4	MAB_4690c	Probable non-ribosomal peptide synthetase PstA	8151	2716
		5	MAB_4691c	Probable non-ribosomal peptide synthetase PstA	24327	8108
		6	MAB_4692c	MbtH-like protein	249	82
		7	MAB_4693	Probable cytochrome P450	1404	467
		8	MAB_4694c	Glycosyltransferase	1278	425
		9	MAB_4695c	Putative glycosyltransferase/rhamnosyltransferase	1185	394
		10	MAB_4696c	Possible methyltransferase	909	302
		11	MAB_4697	Conserved hypothetical protein	789	262
		12	MAB_4698	Conserved hypothetical protein	933	310
		13	MAB_4699c	Conserved hypothetical protein	957	318
		14	MAB_4700c	Conserved hypothetical protein	768	255
		15	MAB_4701	Conserved hypothetical protein	1416	471
		16	MAB_4702c	Conserved hypothetical protein	339	112
		17	MAB_4703c	Probable membrane protein, MmpL	2847	948
		18	MAB_4704c	Probable membrane protein, MmpL	2904	967
		19	MAB_4705c	Probable membrane protein, MmpS	411	136

## Sheet: f, BGC detail  locus 1 Mabs 
			Data S1 f: GenBank annotation detail of genes present at locus 1 of GPL biosynthetic gene cluster in Mycobacterium abscessus ATCC 19977. The genes of the NRPS enzymes responsible for the biosynthesis of non-ribosomal peptides are highlighted orange.
			Locus 1, GPL Mycobacterium abscessus ATCC 19977
			CU458896.1
			Identifier	Name /Product	Length
					NT	AA
		1	MAB_4096c	Conserved hypothetical protein	801	266
		2	MAB_4097c	Conserved hypothetical protein	804	267
		3	MAB_4098c	Probable peptide synthetase NRP	7746	2581
		4	MAB_4099c	Probable non-ribosomal peptide synthetase	10365	3454
		5	MAB_4100c	MbtH-like protein	231	76
		6	MAB_4101	Hypothetical protein	246	81
		7	MAB_4102c	Hypothetical protein	246	81
		8	MAB_4103c	Probable methyltransferase	804	267
		9	MAB_4104	Putative glycosyltransferase GtfB	1254	417
		10	MAB_4105c	Methyltransferase MtfD	789	262
		11	MAB_4106c	Acetyltransferase	1125	374
		12	MAB_4107c	Glycosyltransferase GtfA	1269	422
		13	MAB_4108c	Methyltransferase MtfB	807	268
		14	MAB_4109c	Putative methyltransferase	693	230
		15	MAB_4110c	Probable acetyltransferase AtfA	1131	376
		16	MAB_4111c	Putative epimerase/dehydratase	1062	353
		17	MAB_4112c	Putative glycosyltransferase GtfA	1323	440
		18	MAB_4113	Glucose-1-phosphate thymidylyltransferase	867	288
		19	MAB_4114	Conserved hypothetical protein	339	112
		20	MAB_4115c	Putative membrane protein, MmpL	2964	987
		21	MAB_4116c	Putative membrane protein, MmpL	2880	959
		22	MAB_4117c	Putative membrane protein, MmpS family	417	138

## Sheet: g, BGC detail  locus 2 Mabs
			Data S1 g: GenBank annotation detail of genes present at locus 2 of GPL biosynthetic gene cluster in Mycobacterium abscessus ATCC 19977. The genes of the NRPS enzymes responsible for the biosynthesis of non-ribosomal peptides are highlighted orange.
			Locus 2, GPL Mycobacterium abscessus ATCC 19977
			CU458896.1
			Identifier	Name /Product	Length
					NT	AA
		1	MAB_4687	Putative transcriptional regulator, TetR family	663	220
		2	MAB_4688	Conserved hypothetical protein	444	147
		3	MAB_4689c	Conserved hypothetical protein	693	230
		4	MAB_4690c	Probable non-ribosomal peptide synthetase PstA	8151	2716
		5	MAB_4691c	Probable non-ribosomal peptide synthetase PstA	24327	8108
		6	MAB_4692c	MbtH-like protein	249	82
		7	MAB_4693	Probable cytochrome P450	1404	467
		8	MAB_4694c	Glycosyltransferase	1278	425
		9	MAB_4695c	Putative glycosyltransferase/rhamnosyltransferase	1185	394
		10	MAB_4696c	Possible methyltransferase	909	302
		11	MAB_4697	Conserved hypothetical protein	789	262
		12	MAB_4698	Conserved hypothetical protein	933	310
		13	MAB_4699c	Conserved hypothetical protein	957	318
		14	MAB_4700c	Conserved hypothetical protein	768	255
		15	MAB_4701	Conserved hypothetical protein	1416	471
		16	MAB_4702c	Conserved hypothetical protein	339	112
		17	MAB_4703c	Probable membrane protein, MmpL	2847	948
		18	MAB_4704c	Probable membrane protein, MmpL	2904	967
		19	MAB_4705c	Probable membrane protein, MmpS	411	136

## Sheet: h, abbreviations
			Data S1 h : Abbreviations
		Gap	GPLs Addressing Protein
		atf	Integral membrane protein. 6-deoxytalose 3,4-O-acetyltransferase
		fmt	Fatty acid O-methyltransferase
		gtf	Glycosyl transferase
		MbtH-like	(Mycobacterium tuberculosis) family of ten proteins (MbtA-J) present non-ribosomal protein synthetase clusters responsible for siderophore synthesis
		mmpl	Mycobacterial membrane protein large
		mps	mycobacteiral peptide synthetases
		mtf	methyltransferase
		NRPS	non-ribosomal peptide synthetases
		RmalA	rhamnose and D-glucose-1-phosphate thymidylyltransferase
		Tle	Talose epimerase

## Sheet: i, prediction
		Data S1 i : in silico prediction of ubiquitous and species specific GPL loci on available mycobacterial complete genomes
							Ubiquitous GPL locus			2nd GPL locus
		Species, Subspecies, Strain	RefSeq	GenBank	Size (Mb)	GC%	NRPS nb; size nt	module nb	NRP sequence aa	NRPS nb; size nt	module nb	NRP sequence aa
		Mycobacterium smegmatis mc2 155	NC_008596.1	CP000480.1	6.99	67.5	2; 10295_7746	4	FTAAol1*	Not identified
		Mycobacterium abscessus subsp. abscessus ATCC 19977	NC_010397.1	CU458896.1	5.07	64.1	2; 10365_7746	4	FTAAol*	2; 24327_8151	8	TAFIYTTT**
		Mycobacterium abscessus subsp. abscessus FDAARGOS_1604	NZ_CP085919.1	CP085919.1	5.1	64	2; 10365_7746	4	FTAAol	2; 24327_7995	8	TAFIYTTT
		Mycobacterium abscessus subsp. abscessus GD43A	NZ_CP065279.1	CP065279.1	5.4	64	2; 10365_7746	4	FTAAol	2; 24327_7995	8	TAFIYTTT
		Mycobacterium abscessus subsp. abscessus GD05	NZ_CP065287.1	CP065287.1	5.4	64	2; 10365_7749	4	FTAAol	2; 24327_7995	8	TAFIYTTT
		Mycobacterium abscessus subsp. abscessus CF00207-00450	NZ_CP089589.1	CP089589.1	5.4	64	2; 10359_7746	4	FTAAol	2; 24327_7995	8	TAFIYTTT
		Mycobacterium abscessus subsp. abscessus T9277	NZ_CP119724.1	CP119724.1	4.9	64	2; 10365_7746	4	FTAAol	2; 24336_8151	8	TAFIYTTT
		Mycobacterium abscessus subsp. bolletii BD	NZ_AP018436.1	AP018436.1	5.08	64	2; 10365_7746	4	FTAAol	2; 24327_8151	8	TAFIYTTT
		Mycobacterium abscessus subsp. massiliense GD68A	NZ_CP065273.1	CP065273.1	5.1	64	2; 10366_7746	4	FTAAol	2; 24330_8151	8	TAFIYTTT
		Mycobacterium abscessus subsp. massiliense JCM 15300	NZ_AP014547.1	AP014547.1	4.9	64	2; 10365_7746	4	FTAAol	2; 22641_ 8148	8	TAFIYTTT
		Mycobacterium abscessus subsp. massiliense FLAC047	NZ_CP021122.1	CP021122.1	4.9	64	2; 9780_7746	4	FTAAol	2; 27576_7986	8	TAFIYTTT
		Mycobacterium abscessus subsp. massiliense GD01B	NZ_CP035924.1	CP035924.1	5.1	64	2; 10365_7748	4	FTAAol	2; 24330_7995	8	TAFIYTTT
		Mycobacterium immunogenum CCUG 47286	NZ_CP011530.1	NZ_CP011530.1	5.6	64.5	2; 10353_7743	4	FTAAol	2; 24321_8133	8	TAFIYTTT
		Mycobacterium immunogenum FLAC016	NZ_CP016189.1	CP016189.1	5.6	64.5	2; 10353_7743	4	FTAAol	2; 24321_8133	8	TAFIYTTT
		Mycobacterium immunogenum C14-1	NZ_CP120507.1	CP120507.1	5.4	64	2; 10353_7743	4	FTAAol	2; 24324_8099	8	TAFIYTTT
		Mycobacterium salmoniphilum DSM 43276	NZ_CP024633.1	CP024633.1	4.8	64.5	2; 10386_7731	4	FTAAol	2; 24402_8148	8	TAFIYTTT
		Mycobacterium saopaulense EPM10906	NZ_CP010271.1	CP010271.1	4.7	65	2; 10356_7728	4	FTAAol	2; 24324_8139	8	TAFIYTTT
		Mycobacterium avium subsp. hominissuis OCU889s_P11_4s	NZ_CP018019.1	CP018019.1	5.1	69	2; 10248_7659	4	FTAAol	1; 31263	8	FXFAFXAF
		Mycobacterium avium subsp. hominissuis MAC109	NZ_CP029332.1	CP029332.1	5.2	69	2; 10248_7659	4	FTAAol	1; 31266	8	FXAFAXAF
		Mycobacterium avium subsp. hominissuis H87	NZ_CP018363.1	CP018363.1	5.6	69	2; 10248_7659	4	FTAAol	1; 31220	8	FXAFAXAF
		Mycobacterium avium subsp. hominissuis JP-H-1	NZ_AP020326.1	AP020326.1	5.5	69	2; 10248_7659	4	FTAAol	1; 31263	8	FXAFAXAF
		Mycobacterium avium subsp. hominissuis CAM177	NZ_CP076851.1	CP076851.1	5.4	69	2; 10248_7659	4	FTAAol	1; 31283	8	FXAFAXAP
		Mycobacterium avium subsp. hominissuis 101034	NZ_CP040247.1	CP040247.1	5.3	69	2; 10248_7659	4	FTAAol	1; 31380	8	FXAFAXAF
		Mycobacterium avium subsp. hominissuis mc2 2500	NZ_CP036220.2	CP036220.2	5.4	69	2; 10248_7659	4	FTAAol	1; 31266	8	FXAFAXAF
		Mycobacterium avium subsp. avium DSM 44156	NZ_CP046507.1	CP046507.1	5	69.5	2; 10248_7659	4	FTAAol	2; 21582_9780	8	FXAFAXAF
		Mycobacterium avium subsp. avium FDAARGOS_1606	NZ_CP085978.1	CP085978.1	5	69.5	2; 10248_7659	4	FTAAol	2; 21584_9780	7	FXAFXAF
		Mycobacterium avium subsp. avium FDAARGOS_1607	NZ_CP085977.1	CP085977.1	5	69.5	2; 10248_7659	4	FTAAol	2; 21483_9780	8	FXAFAXAF
		Mycobacterium avium subsp. avium FDAARGOS_1608	NZ_CP089230.1	CP089230.1	4.9	69.5	2; 10248_7659	4	FTAAol	1; 21581P	4	FXAF
		Mycobacterium avium subsp. avium FDAARGOS_1609	NZ_CP089223.1	CP089223.1	5	69.5	2; 10248_7659	4	FTAAol	2; 21483_9780	8	FXAFAXAF
		Mycobacterium intracellulare FDAARGOS_1564	NZ_CP085945.1	CP085945.1	5.6	68	2; 10272_7659	4	FTAAol	1; 31248	8	FXAFAXAF
		Mycobacterium intracellulare DSM 44623	NZ_CP015278.1	CP015278.1	5.9	68	2; 10275_7659	4	FTAAol	1; 31182	8	FXAFAXAF
		Mycobacterium intracellulare ATCC 13950	NC_016946.1	CP003322.1	5.4	68	2; 10272_7659	4	FTAAol	1; 31251	8	FXAFAXAF
		Mycobacterium intracellulare subsp. chimaera CDC 2015-22-71	NZ_CP019221.1	CP019221.1	6.1	67.5	2; 10275_7659	4	FTAAol	1; 26376	7	FXAFXAF
		Mycobacterium chelonae CCUG 47445	NZ_CP007220.1	CP007220.1	5	64	2; 10377_7731	4	FTAAol	3; 6939_24396_3558	9	TTTAFATTX
		Mycobacterium marinum E11	NZ_HG917972.2	HG917972.2	6.34	66	Not identified			1; 31787P	9	AAXXAXTSA
		Mycobacterium marinum H01	NZ_CP092981.1	CP092981.1	6.4	65.5	Not identified			1; 20808P	7	AAATSTA
		Mycobacterium marinum CCUG20998	NZ_CP024190.1	CP024190.1	6.45	65.5	Not identified			1; 36075	11	ASATSAXLXSL
		Mycobacterium marinum 1218R	NZ_CP025779.1	CP025779.1	6.47	65.5	Not identified			1; 40121P	11	ASALFSLXAXA
		Mycobacterium tuberculosis H37Rv	NC_000962.3	AL123456.3	4.4	65.5	Not identified			Not identified
		Mycobacterium tuberculosis Beijing-like/50148	NZ_CP017597.1	CP017597.1	4.4	65.5	Not identified			Not identified
		Mycobacteriulm tuberculosis FDAARGOS_751	NZ_CP046308.1	CP046308.1	4.4	65.5	Not identified			Not identified
		Mycobacterium canettii CIPT 140010059	NC_015848.1	HE572590.1	4.5	65.5	Not identified			Not identified
		1 Aol=Alaninol, *verfied by experiment, Ppseudogen, **TAFIYLTT determined by experiment
