# Supplementary material for: A glycosylated lipooctapeptide promotes uptake and growth of Mycobacterium abscessus in the host
Source: Nat Commun. 2025 Apr 8;16:3326. doi: 10.1038/s41467-025-58455-5 (PMC11978893; doi:10.1038/s41467-025-58455-5)
Supplement: Supplementary file 6 — Source Data [file 41467_2025_58455_MOESM6_ESM.xlsx]

## Sheet: Figure 6
	Figure 6a		R (4 hpi)	RΔ4690c (4 hpi)	RΔ4690c::4690c (4 hpi)	R (24 hpi)	RΔ4690c (24 hpi)	RΔ4690c::4690c (24 hpi)	R (72 hpi)	RΔ4690c (72 hpi)	RΔ4690c::4690c (72 hpi)
			21000	16000	17500	26500	23000	65000	40500	24500	61500
			23500	15500	16500	31000	15000	46000	42500	29000	63500
			31000	14000	20500	34000	15500	47000	39000	27500	72500
			26500	16500	21000	29500	18000	56500	41500	24500	81500
			25500	11200	16400	37650	26300	47900	44500	28500	56000
			22400	11600	18450	37950	22550	43850	52000	26200	61500
			22300	15300	17300	35900	22900	46900	43500	20700	63500
			26900	11400	14450	36950	23800	43400	45000	23150	54500
			28150	11900	17550	35550	24150	44650	48000	25150	53000
	Figure 6b		R (4 hpi)	RΔ4690c (4 hpi)	RΔ4690c::4690c (4 hpi)	R (24 hpi)	RΔ4690c (24 hpi)	RΔ4690c::4690c (24 hpi)	R (72 hpi)	RΔ4690c (72 hpi)	RΔ4690c::4690c (72 hpi)
			37.5	15.3846	45.4545	40	21.875	55	50	19.2308	46.3415
			30	11.1111	45.4545	28.5714	20	86.6667	36	21.0526	40
			40	12.5	50	33.3333	20	80	77.7778	22	25
			33.3333	23.0769	35.7143	40	20	76	73.3333	19.5652	34.4828
			33.3333	18.5185	48.2759	37.5	21.4286	53.3333	31.8182	29.2683	38.4615
			33.3333	17.6471	41.1765	25	20	76.6667	100	10.3448	35.4167
			37.5	9.09091	60	71.4286	22.2222	53.8462	100	27.0833	40
			35.7143	19.3548	57.1429	40	20	53.3333	80	11.1111	52
			36.3636	18.1818	29.6296	44.4444	18.75	55.5556	21.4286	17.9487	40.3846
			40	20	36.3636	40	12.5	54.5455	37.5	18.5185	40
			30.7692	14.2857	57.8947	40	15	54.5455	28.5714	7.27273	44.4444
			38.4615	16.6667	54.1667	36	17.5	50	10	33.3333	43.75
			37.5	16.6667	10	35.7143	17.1429	60	16.6667	16.9231	44.4444
			37.5	17.6471	35.2941	36.3636	17.2414	72.7273	41.6667	18.3673	43.9024
			27.2727	10	14.2857	35.7143	10	52	26.6667	6.81818	38.2353
			33.3333	14.2857	70	34.2857	9.09091	40	32.3529	17.8571	50
			33.3333	20	15.7895	36.8421	16.6667	40	25	30.2326	40.7407
			35.7143	12.5	30	36.6667	22.7273	42.1053	28.5714	16.2162	45.8333
			33.3333	11.1111	27.907	35	19.0476	50	15.7895	13.3333	43.1818
			30	11.1111	20.4545	36.3636	16.6667	45	52.1739	22.6415	44.2308
			35.2941	16	24.3902	27.7778	9.52381	74.2857	9.09091	7.93651	42.1053
			33.3333	16.6667	44	36.1111	13.6364	50	24.1379	11.7647	50
			40	10.5263	83.3333	40	18.1818	47.0588	100	21.4286	56.25
			35	14.2857	22.2222	37.037	18.5185	37.1429	41.9355	27.5	41.1765
			31.5789	13.6364	24.2424	41.1765	25	38.8889	58.8235	11.8644	46.4286
			35.7143	25	27.7778	37.5	13.3333	63.3333	25	19.6078	40.4762
			35	6.66667	35.8974	39.1304	18.75	33.3333	66.6667	12.9032	48.7179
			40	5	53.125	39.2857	23.3333	41.6667	35.7143	34.2857	45.4545
			37.5	7.5	46.1538	35.2941	10.3448	45.8333	18.1818	23.4043	43.75
			37.037	19.2308	45.1613	57.1429	18.1818	53.5714	37.5	40.625	48
			36.6667	2.63158	28.5714	26.6667	19.4444	50	100	5.26316	40
			40	6.89655	62.1622	38.0952	12.8205	70	56	19.3548	40.7407
			38.8889	17.3913	45.8333	38.4615	10.9091	50	15	10.5263	54.5455
			40	15	40.9091	83.871	8.33333	42.8571	23.3333	20.8333	41.6667
			35.7143	5	65.2174	38.2353	16.6667	35	50	20.6897	50
			40	40	62.069	39.4737	11.1111	52.381	52.6316	18	52.381
			47.0588	5.55556	38.4615	31.5789	17.6471	26.6667	61.9048	8.19672	45.098
			16.6667	11.1111	42.8571	34.7826	16.6667	60	31.4286	30.5556	42.5532
			50	11.9048	51.6129	34.6154	13.3333	62.5	17.7778	25	41.1765
			30	40	52.381	38.8889	22.2222	56.6667	46.1538	17.5	44.186
			55.5556	2.5	33.3333	38.8889	10	36	18.1818	14.6341	57.1429
			40	11.7647	26.4706	38.4615	15.7895	50	12.5	12.5	60
			30	5.55556	39.3939	34.375	19.3548	67.5	100	7.54717	52.6316
			58.8235	20	40	60.7143	5	66.6667	100	20	50
			100	21.4286	15.3846	33.3333	22.2222	60	57.1429	6.97674	42.8571
			28.5714	15.7895	15.9091	33.3333	19.4444	30	10	24.3243	43.3333
			35.7143	9.09091	21.0526	37.5	12.5	57.7778	63.6364	22.7273	42.8571
			40	23.8095	41.6667	36	18.1818	33.3333	50	24.4444	42.3077
			40	4	76.9231	35.2941	12.5	40	18.4211	24.2424	52.381
			46.6667	16.6667	57.8947	38.7097	18.1818	46.1538	23.5294	26.5306	51.7241
			39.1304	33.3333	75	36.6667	14.2857	30	33.3333	9.80392	43.75
			20	10.3448	70	36.8421	22.7273	57.1429	54.1667	20	45.9459
			40	18.75	64.2857	38.4615	6.66667	57.5	29.0323	30.7692	48.7179
			38.4615	15.625	41.6667	36.3636	15	45.4545	18.1818	7.27273	52.1739
			21.4286	10	60	36.8421	18.1818	41.6667	32.3529	13.0435	54.1667
			41.6667	5.88235	40.7407	66.6667	17.1429	53.3333	17.2414	15.7895	55.5556
			40	7.40741	13.9535	35.7143	10	38.8889	66.6667	15.873	45.4545
			47.0588	19.0476	93.3333	54.2857	20	45.1613	87.5	34.375	43.3962
			50	30	33.3333	61.5385	28.5714	31.4286	43.4783	23.2143	42.1053
			43.4783	14.7059	52.9412	34.4828	8.33333	50	64.2857	8.47458	42.4242
			36.6667	17.1429	55	37.5	16.6667	78.5714	61.3636	19.0476	44.186
			20	33.3333	34.4828	38.2353	16.6667	40	33.3333	11.7647	45
			38.0952	16.6667	17.6471	41.1765	20	30.7692	71.1111	23.0769	44.1176
			16.6667	6.25	34.7826	39.2857	9.52381	41.6667	32.1429	15.7895	46.8085
			19.0476	14.2857	63.6364	40	17.5	59.0909	42.3077	5	57.8947
			10	13.3333	27.027	35	10.9091	75	37.1429	18.8679	65.3846
			18.5185	4.44444	42.3077	35.7143	5.26316	40	28.5714	31.4286	42
			25	25	50	40	19.0476	28	28.5714	18.3673	50
			30	2.5641	73.3333	40	18.5185	42.8571	41.6667	23.6364	54.1667
			38.8889	14.2857	47.3684	35.2941	10.3448	35.7143	56	22.2222	48.7179
			58.8235	15.7895	64.2857	41.6667	8	32	27.2727	17.5	48.7805
			57.1429	14.2857	30.303	26.6667	21.4286	53.3333	56.25	19.3548	40
			19.0476	15.3846	100	36.3636	8	56.6667	100	10	52.6316
			33.3333	10.7143	28.9474	37.037	20	40.7407	28.5714	12.9032	42.4242
			20.8333	33.3333	33.3333	36	12.8205	45.4545	57.7778	10.3448	43.2432
			50	19.0476	50	36.6667	20	40	36.6667	20.9302	42.5926
			53.8462	26.3158	33.3333	38.7097	2	42.1053	47.5	21.2766	43.1373
			42.8571	14.2857	14.7059	50	10	31.25	26.3158	4.91803	51.7241
			66.6667	13.6364	25.7143	63.6364	12.5	45.1613	24.1379	19.2982	52
			53.3333	13.3333	66.6667	35.7143	21.875	36.6667	53.6585	16.6667	39.5349
			16.6667	33.3333	63.1579	36.1111	13.3333	60	61.5385	30.9524	42
			31.25	2.5	23.8095	31.5789	12.5	32.1429	54.5455	8.88889	60
			30.7692	8.82353	42.1053	39.1304	18.75	40	54.5455	22.2222	58.8235
			20	12.5	75	62.8571	20	55.5556	8.10811	10.9375	47.3684
			22.2222	25	31.8182	36.8421	17.5	52	53.8462	12.8205	44.4444
			20.8333	16.6667	26.9231	38.4615	14.2857	39.4737	60.5263	16.2162	46.3415
			25	13.8889	82.5	89.4737	13.3333	36.3636	79.0698	15.2542	40
			36	25	29.2683	35.2941	20	35	55	19.6078	53.5714
			36.3636	7.5	17.1429	33.3333	24.1379	57.1429	27.7778	21.1538	79.2453
			28.5714	10.8108	25.8065	27.7778	2	36	48	7.31707	72.3404
			25	3.22581	26.4706	60	22.2222	63.6364	60	29.5455	45.8333
			26.6667	5.12821	11.6279	80	6.66667	36.3636	75	17.3913	50
			26.6667	2.63158	29.1667	41.1765	19.4444	38.4615	53.3333	20	51.6129
			28.5714	19.3548	78.5714	36.6667	13.6364	44.1176	43.75	11.6279	43.75
			50	8.88889	63.6364	40	18.1818	42.3077	14.2857	9.67742	45.4545
			20	13.8889	44.4444	37.037	18.5185	40	29.4118	12.1212	57.1429
			12	9.09091	43.3333	38.7097	28.5714	43.4783	11.5385	16.9811	69.5652
			54.5455	3.22581	12.9032	36	11.1111	43.75	100	12.5	65.9091
			41.6667	26.6667	43.4783	36.3636	10	60	100	15.873	50
			46.6667	9.375	80	35.7143	16.6667	66.6667	83.3333	30.5556	47.2222
			40	11.9048	41.3793	36.3636	23.3333	54.5455	70.5882	6.38298	61.1111
			22.2222	15.625	34.6154	40	10.3448	37.5	90	21.8182	47.8261
			25	16.6667	27.2727	35.7143	5	28.5714	63.8889	17.7778	46.4286
			46.6667	7.5	26.6667	38.8889	20	40.9091	62.5	22.807	41.0256
			66.6667	26.6667	56.7568	41.6667	12.5	50	42.1053	18	51.1628
			25	6.45161	87.0968	40	19.4444	55	28.5714	12.8205	58.0645
			33.3333	17.1429	66.6667	36.8421	16.6667	41.6667	43.75	9.83607	58.8235
			22.2222	5	38.0952	36	12.8205	53.3333	31.8182	17.5	51.8519
			40	3.33333	50	30.7692	22.2222	50	9.67742	19.6078	82
			40	17.6471	8.82353	34.2857	10	45.4545	66.6667	8.16327	55.8824
			20	11.4286	32.5581	38.2353	18.1818	66.6667	40	31.4286	69.3878
			50	12.5	46.4286	37.5	20	26.6667	72.093	20.339	50
			30.7692	33.3333	33.3333	38.4615	8.33333	72	57.8947	4.6875	42.5
			13.3333	4.87805	19.0476	35.7143	22.7273	46.6667	45	25.8065	67.3913
			30	12.5	92.3077	36.3636	17.5	50	44.1176	38.2353	72.2222
			54.5455	5.26316	68.4211	39.1304	20	45	84.4444	21.9512	71.1111
			15	33.3333	65	36.3636	17.1429	43.3333	63.4146	11.9048	51.7241
			20	16.6667	53.8462	41.1765	20	33.3333	78.3784	10.5263	48.4848
			16.6667	12.5	63.3333	40	22.7273	40	15.7895	11.6667	55
			20	12.1951	50	38.7097	15	36.3636	19.0476	13.9535	46.6667
			16.6667	8.88889	40.9091	40	10.3448	47.0588	54.1667	20.8333	65.9574
			27.2727	2.38095	51.7241	35.7143	19.3548	50	100	29.7297	81.4815
			100	16.129	63.1579	35.7143	22.2222	44.4444	63.6364	26.087	50
			40	33.3333	27.5	36.1111	10	40	93.3333	6.81818	52
			30	7.40741	46.6667	31.5789	18.5185	60.5263	66.6667	25	71.7949
			16.6667	12.9032	59.5238	37.037	16.6667	52.381	42.3077	20	44.4444
			23.8095	28.5714	81.8182	35.2941	13.0435	30	50	13.7931	48.8889
			25	16.6667	55	75	12.5	23.3333	50	14.2857	80
			81.8182	12.9032	28.5714	66.6667	20	33.3333	60	8	40
			50	3.125	54.5455	36.8421	10.5263	30	37.037	9.83607	40.4762
			33.3333	7.40741	35	36.6667	9.09091	60	18.75	20.3704	39.6226
			33.3333	13.8889	29.7297	26.6667	15.7895	35.7143	12.9032	19.4444	44.2308
			21.4286	10.2564	51.6129	36.8421	22.2222	37.5	100	25.641	55.5556
			35.7143	17.1429	44.1176	35.7143	20.9302	33.3333	32	22.6415	50
			46.1538	18.5185	65.7895	41.6667	18.1818	30	57.8947	5.26316	60.4167
			45	11.1111	17.1429	36	9.52381	28.5714	41.3793	31.7073	59.0909
			41.1765	13.1579	44.4444	38.0952	9.09091	35	45.4545	24.2424	59.2593
			33.3333	4.87805	35.7143	34.2857	10.5263	50	35	8.06452	64.7059
			27.7778	4.7619	22.2222	40	15.7895	59.0909	21.7391	11.7647	51.4286
			30	11.1111	52	69.2308	20	58.1395	72.2222	16.9492	43.1373
			46.6667	19.2308	50	57.1429	21.4286	59.0909	7.31707	25.5814	60
			80	12.5	31.1111	35.7143	19.3548	50	20	9.375	58.3333
			45	6.25	78.5714	36.6667	11.5385	66.6667	46.6667	18.75	62.5
			33.3333	7.69231	29.4118	40	19.4444	46.6667	100	12.7273	82.6923
			33.3333	18.1818	63.1579	34.2857	22.8571	45.4545	75	30	65.9574
			20	12.5	60	40	23.5294	41.1765	25	6.12245	47.5
			33.3333	13.1579	66.6667	36.8421	21.0526	39.2857	22.2222	25.4902	53.125
			80	18.75	62.1622	35.7143	10.5263	42.4242	100	21.0526	43.4783
			30	13.3333	58.1395	36.3636	20.4545	61.5385	31.25	21.4286	50
			20	16.6667	61.5385	50	21.7391	58.6207	62.1622	9.61538	83.871
	Figure 6c		R (24 hpi)	RΔ4690c (24 hpi)	RΔ4690c::4690c (24 hpi)	R (72 hpi)	RΔ4690c (72 hpi)	RΔ4690c::4690c (72 hpi)
			2690250	1379040	1009290	32906985	4405125	1488435
			3976470	467670	6525705	10038585	1431060	15757725
			6996180	329970	5889735	16967955	11074905	19345320
			19422075	2020110	558450	3722745	3187245	568650
			450 075	1130670	4096320	18278145	10007475	181050
			5984085	1601655	5268810	6474195	14753025	63240
			4954140	1009290	3487890	7950135	2918730	1514955
			2497725	6525705	13528005	3156900	7409280	17575110
			3819390	2424030	2297805	17616930	2889405	18011160
			2407200	962880	1638120	477105	4712400	17393295
			3330555	331245	1704420	14664030	2858040	3537870
			2970240	1456815	5823435	15381090	3408075	4559145
			5766825	1726860	10244370	27630525	549270	1953045
			11740200	6059820	6275040	12644430	448035	27749100
			4552515	1569780	4737900	5088780	1288515	5187465
			3129870	628575	4402830	10029915	455430	9730800
			2217990	5911665	22792410	17733465	500310	5895855
			2948820	452625	11938080	5996835	20968140	12017895
			2478600	1980330	1889295	5568435	4276095	16887120
			10186740	4247535	4047615	8577945	911370	7806060
			4717245	3381555	2385015	6855420	5492445	9136905
			1537395	6080985	16753500	1507050	16738200	6495105
			629340	815745	4017780	18457920	632655	69028755
			2645115	8081970	2319731	4869480	3949950	4390335
			1510875	1316055	8534918	25630815	6687885	14158110
			1287240	6566760	3749654	2234820	14604105	3990750
			2784600	1080945	1439216	14224665	2554590	5425635
			1954575	632400	4532758	13 336 732	4214130	5585010
			6211035	28067595	5298641	3108195	598230	8573355
			1130415	5102550	6482753	9509460	14071920	12628110
			5714550	10178070	5764391	17173995	6217841	66138075
			4713165	5342702	2861324	6412371	1234967	18200880
			21667350	503008	9842589	12518631	4578631	20381130
			26623020	2296963	1783452	9700823	3965282	11986153
			3252525	543132	3871292	15841217	8461152	15763407
			1555127	929881	1365849	11793450	9214763	10214823
			3682656	4137661	2568479	8954731	1654238	17823678
			5969645	4712494	13274613	10894223	7082694	14102456
			9081230	2285333	14583276	17457612	4012843	13569842
			10646724	5236840	1235194	7275843	5768234	12758341
			9915089	4219204	5897627	16294837	1236594	9473275
			1329707	1015296	7643982	4683246	2385194	19421007
			9958892	2115256	1183946	15871651	6412571	8632891
			5978634	567474	16843712	3728415	3495127	20981004
			5849084	443282	18539615	12911842	8234876	14376942
			10015482	3663820	6835974	14985467	5643091	5145680
			3001400	2930966	9276418	5627852	2457319	7301789
			7592608	3200377	4382579	9237964	7134205	11125305
			3036194	485382	21648732	13856942	3584942	16872451
			2487458	3140585	3215768	11508234	1390782	4598213
			6563273	1832133	8254913	2913785	6579843	13986194
			7549722	2231209	6678235	17098453	3921647	8970624
			8908328	5430233	2953417	12631974	2817591	1820432
			5839311	2866932	19742861	14785629	9407812	12631789
			2091738	2106709	11892614	8962543	2054781	3894210
			10674576	704040	17564823	16000238	5892374	16132865
			8382083	3497370	5389215	9384521	1674903	14549761
			862295	2227278	15839642	1874153	10487623	6831214
			4067406	3317892	12534769	11473781	3203715	17489431
			8449995	5640167	9463528	7206815	4678219	2793150
			3197287	2316425	1398274	12248951	11368940	15894672
			10467743	3862782	7274583	3546197	14175612	11732004
			1887599	1455203	4671839	14600874	9234781	12265888
			845261	5958197	1526718	11223478	5192648	5470923
			2914486	3132493	13845291	5314682	7324810	7193876
			3777189	6246419	18621459	10342617	2765439	20285631
			471090	895234	3285763	13752894	8401632	8641230
			1614750	2199348	1693852	7654180	1365792	13190124
			6475678	4494455	4837619	22839646	4906817	10469875
			3253425	3528929	2974381	11981287	6543027	19478451
			6311115	5786845	1895637	15462793	10736431	3982712
			1825576	2478813	4923615	6342879	5321078	16649371
			3593544	3970940	9657413	16113947	2647518	11145680
			1525989	4032861	5286794	4789213	3402769	15824490
			2766599	713277	1915862	9461823	9258413	7028354
			10089640	4023156	7823254	8254610	8147230	14762892
			5428316	3974233	11098562	17004395	6891745	5892431
			3257811	2328602	4574689	1951672	11498061	10568927
			3087097	6169639	3524671	11097238	1764821	18025143
			11044592	6242775	8749832	10982145	12298654	9621548
			7633646	6090399	6295174	6835927	4301905	12315601
			1405091	6114253	946237	23221876	7651483	2454932
			7049266	5075129	6465918	12018365	2893671	16487730
			1781050	3240321	2683541	14572894	9583207	20194536
			8074271	555411	19572138	9745284	5946712	14037844
			4820949	4356561	1489254	5806491	1276429	1752154
			9423542	3376141	5734891	11689653	10874362	8990578
			2128504	4959418	13482156	17264201	3456890	12998451
			6927490	4871374	4284935	1299475	8763594	5218901
			3850505	2036486	9154726	4970635	6823159	10073842
			8991694	3080054	15847319	8846289	11439587	19872654
			9769550	5993888	7467215	7589264	12670982	111480326
			10943557	4945264	8914376	13140795	4810235	13267975
			8130631	6130598	14195823	2658372	3051674	6579321
			8175889	5059387	2683412	15783469	9782349	17091840
			4330327	5152731	3915678	10529674	7498213	4134563
			9317253	3097373	11541287	6175845	2150437	9823756
			10051126	2937884	6892731	11403297	8264571	8468231
			10948665	3346691	18752649	12746568	10921834	18375210
			2414203	3121697	1869452	24201358	5839146	281450
			5339818	3056543	2873514	8923567	6490528	13988763
			8327118	1677842	5913487	14068139	14307624	14902346
			6756549	5618162	1628501	5004768	1897320	10721250
			7047330	2285478	12389214	7895032	4204761	15834984
			3829260	5746041	8392746	3145296	11102395	7413290
			9174970	5192163	6154289	16799832	3726859	5916204
			2727051	5612213	3672458	9153689	2408579	20731560
			9161256	6005759	4589631	11374985	8953672	1590721
			5847871	5372229	1278964	12250986	9461015	17554932
			4698989	3959249	349782	15048274	5198674	3485630
			9522752	3733571	1249387	11695831	10612438	12845674
			7781660	5717361	9652451	10874214	294170	9392817
			7375745	5621711	2482315	16794135	6317805	8461905
			937049	885425	671823	12413782	2781049	16128053
			7274691	1131190	974835	17309148	7654801	11643870
			7124473	1333759	758329	8672543	1982734	14295760
			958678	4203528	6829473	4561938	4128906	18205391
			6839968	4678383	7581924	9822364	803412	2715980
			1986772	6076873	961537	1640927	3587624	10487540
			4315830	5063068	3852473	23092178	9352451	7874123
			6541989	4514484	3172495	12712043	5749328	20930254
			9148672	1426053	5328714	15109496	8279634	13109642
			10698538	447551	528149	11354790	1406859	5236807
			711816	4550324	94365	7032165	485273	1987450
			645010	5636705	581679	22914380	4930165	9685231
			8274167	5121985	9748293	10427594	163294	12543970
			6313718	4627799	4783219	5237678	3540871	14897062
			5537359	5341617	3894762	8370569	1726492	15314123
			8620773	6028162	349831	6012815	7410238	3871692
			2644821	1715075	2487135	14348293	9283741	19421054
			6856873	951097	8129634	9041647	6518020	111584739
			9334557	3536289	1382572	11689230	2147593	17846301
			9202290	4936856	3472691	13487521	8103487	6729485
			4460797	4985167	873258	24254169	1382640	4892678
			4431596	491028	4851682	15209873	4587213	12310076
			1166568	4311051	2315849	17045291	2870418	8471293
			8671578	4047370	7964137	11308657	3176402	14101538
			10641705	3143128	2637498	2986470	56592	20312098
			6596517	4420762	6341852	10895264	5932861	13958421
			6571615	1488746	1895724	12172698	965213	10142785
			9834163	4505381	8376489	13496820	6245971	2378951
			9594514	5462209	9732685	5132378	639087	15465270
			3032089	6223837	4285796	14576028	7214368	19874614
			9905338	3397123	5423518	11300142	2810490	11236580
			4384199	1779226	3176479	28374119	9742350	17482619
			9580399	2140118	7358954	1145823	3409762	5860152
			7686490	4086722	1732614	7658201	8507401	7295864
			2468933	5006423	2578134	19248678	1986752	4701295
			7200019	2531798	11782964	16482734	4219634	16348176
			9381300	2145109	9658742	22187342	1462307	3218451
			5343064	500362	12035648	24873501	6301827	9892710
	Figure 6f		R (-CytD)	R (+CytD)	RΔ4690c (-CytD)	RΔ4690c (+CytD)	RΔ4690c::4690c (-CytD)	RΔ4690c::4690c (+CytD)
			21050	20600	12700	12250	21800	22400
			20100	21000	11950	14650	22750	17750
			19900	19450	10400	10550	19250	19250
			18900	19350	13250	12800	17900	17900
			22100	21200	13300	11750	23300	23300
			20900	19250	14550	10950	19550	19550
			19550	20050	10400	9900	19400	19400
			19800	18450	11300	11750	21450	18450
			19100	16400	10850	12300	18850	18850
			21250	22600	14650	10650	19650	19650
			21550	20650	14550	9550	19550	19550
			19950	18950	10050	10800	22800	17800
	Figure 6g		R (4 hpi, -CytD)	RΔ4690c (4 hpi, -CytD)	RΔ4690c::4690c (4 hpi, -CytD)	R (4 hpi, +CytD)	RΔ4690c (4 hpi, +CytD)	RΔ4690c::4690c (4 hpi, +CytD)
			22050	10300	22900	5600	2950	5700
			24600	9900	23300	6250	2250	6450
			31600	10550	22900	5050	1800	4900
			25050	11250	19950	5450	2050	5050
			29450	14350	26150	5450	2300	4950
			21250	10100	24250	6550	1550	4200
			20800	12800	27100	5450	1200	5300
			25450	10200	21550	5250	1700	5400
			26200	9950	26350	5900	2250	5650
	Figure 6h		S	R	R Δ4690c	RΔ4690c::MAB_4690c		S	R	R Δ4690c	RΔ4690c::MAB_4690c		S	R	R Δ4690c	RΔ4690c::MAB_4690c
			291	240	174	389		2016.67	1283.33	1783.33	5983.33		1616.67	14166.7	575	196667
								1350	3116.67	500	6366.67		1366.67	14000	675	61000
								1566.67	2016.67	741.667	4000		1766.67	33666.7	35166.7	24000
								4416.67	6066.67	1983.33	4233.33		2416.67	48666.7	1166.67	90166.7
								2400	3216.67	950	4183.33		2066.67	19333.3	10083.3	173333
			196	227	159	219		4833.33	4966.67	270	1450		6300	13333.3	21000	16333.3
								686.667	3500	261.667	1816.67		12500	30000	3300	21833.3
								1633.33	5916.67	950	2316.67		20833.3	42000	1116.67	21000
								251.667	2333.33	360	908.333		4550	33833.3	360	48000
								866.667	3050	1583.33	1850		1533.33	150000	193.333	271667
			414	115	250	72		541.667	793.333	270	71.6667		555	138500	525000	59500
								231.667	183.333	261.667	133.333		7300	15166.7	1683.33	35500
								1076.67	416.667	541.667	330		2816.67	12333.3	1883.33	78333.3
								1071.67	783.333	360	251.667		1400	43500	125000	47500
								1425	700	193.333	170		1333.33	73500	1383.33	3833.33

## Sheet: Figure 7
Figure 7a		Number of mice dead
	Days elapsed to death	R	MAB_4690c	RMAB_4690c::MAB_4690c
	9	1
	9	1
	10	1
	12	1
	14	1
	14	1
	14	1
	14	1
	15	1
	16	1
	20		0
	20		0
	20		0
	20		0
	20		0
	20		0
	20		0
	20		0
	20		0
	20		0
	11			1
	11			1
	12			1
	13			1
	13			1
	14			1
	17			1
	17			1
	19			1
Figure 7b
		Number of mice dead
	Days elapsed to death	R	MAB_4690c	RMAB_4691c
	12	1
	14	1
	14	1
	16	1
	17	1
	17	1
	18	1
	18	1
	18	1
	20	0
	20	0
	20		0
	20		0
	20		0
	20		0
	20		0
	20		0
	20		0
	20		0
	20		0
	20		0
	20		0
	20			0
	20			0
	20			0
	20			0
	20			0
	20			0
	20			0
	20			0
	20			0
	20			0
	20			0
Figure 7c		R						R4690c						RMAB_4690c::MAB_4690c
Days	D1	3.4	3.6	3.3				3.7	4.16	3.6				3.7	3.88	4.83
	D7	3.08	2.95	3.53	2.26	2.14		2.72	2.68	2.6	3.26	3.68		3.43	3.59	4.31	3.03	3.96
	D15	2.78	1.62	3.11	1.41	3.04		1.65	1.96	0.0607	1.68	0.903		3.96	3.83	2.35	2.06	3.28
	D30	1.26	1.8	1.11	2.18	2.7		1.8	0.0607	0.0607	2.36	0		2.17	0.362	0.845	1.07	0.0607
Figure 7d		R						R4690c						RMAB_4690c::MAB_4690c
Days	D1	2.66	2.26	2				2.15	2.3	1.9				1.9	2.73	2.78
	D7	1.26	1.49	5.12	2.48	4.1		5.24	2.64	2.34	5.46	3.6		5.53	1.7	3.95	1.92	1.07
	D15	6.4	5.7	6.24	6.44	6.41		5.38	5.12	2	5.24	3.93		5.17	5.8	1	2	4.31
	D30	7.29	6.8	6.4	6.34	6.89		3.4	4.1	3.4	6.26	3.7		5.4	4.35	5.48	5.88	3.88
Figure 7e		R						R4690c						RMAB_4690c::MAB_4690c
Days	D1	4.83	4.74	4.85				4.4	4.3	4.7				5.05	4.8	4.8
	D7	4.13	4.18	4.47	4.18	4.15		4.65	4.23	3.93	4.3	4.28		4.63	4.22	4.79	4.74	4.04
	D15	3.93	4.94	4.7	4.36	5.12		4.51	4.3	3.95	4.48	4.27		4.6	4.4	4.28	3.78	3.4
	D30	2.78	3.63	3.16	3.4	3.52		2.48	2.48	2.95	1.92	2.6		3.32	0.954	3.4	3.95	2.7
Figure 7f		R						R4690c						RMAB_4690c::MAB_4690c
Days	D1	4.4	4	4.3				4.51	3.88	4.3				4.35	4.54	4.24
	D7	4.08	4.22	4.41	3.96	4		4.29	4.37	4.2	4.06	4.48		4.3	4.35	4.61	4.52	4.1
	D15	4.13	4.11	4.15	3.9	4.41		4.37	4.06	3.36	4.1	3.6		4.19	4.04	3.7	3.78	4.11
	D30	3.15	3.32	3.54	3.36	3.28		2.58	2.48	2.72	2.86	2.45		3	3.18	3.7	3	3.48

## Sheet: Figure 8
Figure 8
	Mab-positive culture		Mab-negative culture
O.D. 405 nm	1.737		0.3742
	1.0218		0.3384
	3.6862		0.423
	3.6571		1.1808
	1.2736		0.3328
	0.7827		0.3132
	0.8697		0.3281
	0.6768		0.2997
	3.7831		0.6291
	1.9373		0.5234
	3.6938		0.3147
	3.0113		0.4264
	1.7454		0.3929
	0.842		0.6703
	0.6435		0.3808
	3.6068		0.6678

## Sheet: Suppl. Figure 7 b-d
Supp. Figure 7b		R												R4690c												RMAB_4690c::MAB_4690c
Days	D1	4	3.78	4	4	3.7	4.6	5.3	5.3	4.74				3.6	4	4	3.95	3.6	5.3	5.3	5.3	4.83	4.74			3.9	4.08	3.48	3.6	4
	D15	2.6	2.3	2.6	3.08	2.9	3.3	2.98	2.3	2.64	2.3			2.6	2.78	2.3	2.3	2.3	3.08	3.51	2.3	3.75	1.6	2.3		2.78	3	3	2.9	2.3
	D30	1.3	1.6	1.3	1.6	1.9	2.51	3.78	1.6	1.9	1.3	1.6		1.3	1.3	1.3	1.3	1.6	1.3	1.6	1.3	1.3	1.6			2.08	1.6	2.3	1.6	2.72
Supp. Figure 7c		R												R4690c												RMAB_4690c::MAB_4690c
Days	D1	4.6	4.48	4.18	4.93	4.85	5.02	5.13	4.93	4.81				4.88	4.3	4.9	4.7	4.48	4.88	4.65	5.08	4.9	4.74			4.81	4.65	4.48	4.78	4.81
	D15	4.53	4.2	4.48	4.2	4.34	4.48	4.04	4.02	4.1	3.79			5.08	4.28	4.49	3.26	4.08	3.75	4.4	4.3	4.3	3.88	3.75		4.54	4.58	4.11	4.04	4.43
	D30	3.3	3.3	3	3.3	3.85	3	3.94	3.06	2.92	3.11	3.03		1.6	1.6	2.51	1.6	1.9	2.08	2.51	2.51	2.68	1.6			3.95	3.6	4.7	3.95	3.45
Supp. Figure 7d		R												R4690c												RMAB_4690c::MAB_4690c
Days	D1	5	5.18	5.48	5.4	5.51	6.1	6.13	6.11	6.12				5.1	5.35	5.51	5.3	4.88	6.3	5.86	5.97	5.81	5.99			5.51	5.44	5.57	5.65	5.35
	D15	4.3	3.9	4.48	4.72	4.04	4.45	4.41	4.32	4.4	3.85			4.63	3.95	4.51	3.78	3.7	4.04	4.86	4.39	5.1	3.58	3.75		4.59	4.6	3.95	4.61	4.28
	D30	3.7	4.08	3.9	3.08	3.3	3	4.51	3.48	2.3	2.78	3.08		2.3	2.6	3	2.78	1.6	2.3	3.08	2.9	2.78	1.3			3.48	3.6	4.52	3.3	4.3
